# Supplementary material for: A Meta-Analysis of Response Strategies and Interfering Factors of Kin Recognition in Plants
Source: Plants (Basel). 2025 Feb 23;14(5):683. doi: 10.3390/plants14050683 (PMC11901976; doi:10.3390/plants14050683)
Supplement: Supplementary file 1 [file plants-14-00683-s001.zip]

Archive with 1 entries (1 files):
- plants-3468325-supplementary.pdf
